# Supplementary material for: Allogenic Stem Cell Transplantation Abrogates Negative Impact on Outcome of AML Patients with KMT2A Partial Tandem Duplication
Source: Cancers (Basel). 2021 May 10;13(9):2272. doi: 10.3390/cancers13092272 (PMC8126020; doi:10.3390/cancers13092272)
Supplement: Supplementary file 1 [file cancers-13-02272-s001.zip]

Archive with 1 entries (1 files):
- cancers-1154564-supplementary.pdf
